# Supplementary material for: Serological diagnosis of strongyloidiasis: An evaluation of three commercial assays
Source: PLoS Negl Trop Dis. 2024 Jul 5;18(7):e0012319. doi: 10.1371/journal.pntd.0012319 (PMC11253981; doi:10.1371/journal.pntd.0012319)
Supplement: S1 Table — (XLSX) [file pntd.0012319.s002.xlsx]

## Sheet: DATABASE Strongyl. serology
Sample N°	Strongyloides	Ascaris	Filariasis	Trichuris	Hookworm	S. mansoni	S. haematobium	Paragonimus	Clon./Opisth.	Dicrocoelium	Fasciola	Taenia	Cysticercosis	Echincoccosis	Hym. nana	DRG	IVD	Bordier
1					1
6									1
8				1
13				1
14				1
41				1
42		1		1													+
68				1
70				1
71		1		1													+
73				1
74				1												+	+
80	1															+	+	+
219					1
220				1
229				1
230	1
231					1
234	1															+	+	+
235											1					+	+
236											1					+	+
243					1	1										+	+
261	1															+	+	+
262															1			+
269				1
272	1
275	1
279	1
281									1								+
286					1
287				1	1											+	+
289	1															+	+	+
291				1
296	1															+	+	+
300													1
304				1
306									1
310	1															+	+	+
316		1			1											+	+	+
317		1		1	1
318		1		1	1											+	+	+
319				1	1												+
320				1
321					1
323					1											+	+
324	1															+	+	+
326		1		1	1											+	+	+
329					1											+	+
330				1
343	1															+	+	+
377				1
381	1																	+
391				1
396												1
401												1
405				1
409					1											+	+
410	1															+	+	+
414									1							+	+
418					1											+
424					1											+	+
432														1			+	+
450														1				+
458	1															+	+
466													1
473															1
474					1
480					1
483	1															+	+	+
563															1
592				1								1					+
593			1													+	+	+
600												1					+
608												1
616	1															+	+	+
618			1													+	+	+
629			1													+	+
634													1			+	+	+
642													1
646			1
648						1
657						1	1
659						1
669						1												+
678						1										+	+
684						1
686						1
704						1
705													1
719						1	1
720						1
724									1							+	+	+
725									1
727						1
728						1
731														1		+	+	+
734													1					+
739			1
740			1													+	+
747														1				+
749												1
751															1
753															1
764												1				+	+
774												1				+
785							1
790													1
796															1	+	+
797												1
807							1
808						1	1
810									1
812			1													+	+	+
814												1
822						1	1
830						1	1
831	1															+	+	+
833									1							+	+
836														1
864							1
865														1		+	+	+
873			1													+	+	+
883			1													+	+	+
892							1
897			1															+
913							1
916								1
917								1								+	+	+
918								1								+	+	+
919								1								+	+
922									1							+	+	+
927			1													+	+	+
941											1					+	+	+
943			1													+	+	+
944															1	+	+	+
958			1													+	+
969														1		+	+	+
992												1
1015															1
1039														1		+	+	+
1057													1					+
1060														1
1072										1
1098									1			1				+	+	+
1102			1													+	+	+
1165										1						+	+
1177			1													+	+	+
1241			1													+	+
1276			1													+	+	+
1284														1
1285			1
1293									1								+	+
1301									1
1352													1					+
1368			1													+	+	+
1383			1													+	+
1396													1
1397	1															+	+	+
1405	1
1412	1
1420	1															+	+	+
1421	1															+	+
1422	1
1423		1
1424	1															+	+	+
1425		1
1426	1															+	+	+
1427		1															+
1428		1
1429		1
1430		1														+	+
1431	1
1432	1
1433		1														+	+
1434		1
1435		1																+
1436	1
1437		1
1438	1
1439	1															+	+	+
1440		1
1441		1
1442		1
1443	1
1444	1															+	+
1445	1																+	+
1446	1															+	+	+
1447	1															+	+	+
1447	1															+	+	+
1448		1														+	+
1449	1															+	+	+
1450		1
1451	1
1452		1
1453		1
1454		1
1455		1
1456		1
1458	1																+
1460	1																+
1463	1
1471	1
1474	1															+	+	+
1476	1															+	+	+
1478	1
1480	1															+	+	+
1481	1															+	+	+
1482	1
1483	1															+	+	+
N1
N10
N11
N12
N13
N14
N15
N16
N17
N18
N19
N2																		+
N20
N21																		+
N22
N23
N24
N25																+
N26
N27
N28
N29
N3
N30
N31
N32
N33
N34
N35
N36																		+
N37
N38
N39
N4
N40
N41
N42																	+
N43
N44
N45																	+
N46																+
N47
N48
N49
N5
N50
N6																		+
N7
N8
N9
